# Supplementary material for: Daily Energy Intake Distribution and Cognitive Performance in Non-Demented Individuals
Source: Nutrients. 2023 Jan 28;15(3):673. doi: 10.3390/nu15030673 (PMC9921864; doi:10.3390/nu15030673)
Supplement: Supplementary file 1 [file nutrients-15-00673-s001.zip]

Archive with 1 entries (1 files):
- nutrients-2137668-supplementary.pdf
